# Supplementary material for: Transcriptomic Insights into the Effects of Inoculation Density in Areca catechu Tissue Culture
Source: Plants (Basel). 2025 Oct 4;14(19):3073. doi: 10.3390/plants14193073 (PMC12526192; doi:10.3390/plants14193073)
Supplement: Supplementary file 1 [file plants-14-03073-s001.zip]

Archive with 1 entries (1 files):
- plants-3878270-supplementary.pdf
